# Supplementary material for: Zebrafish Avatars of rectal cancer patients validate the radiosensitive effect of metformin
Source: Front Oncol. 2022 Sep 28;12:862889. doi: 10.3389/fonc.2022.862889 (PMC9554544; doi:10.3389/fonc.2022.862889)
Supplement: Supplementary file 1 [file DataSheet_1.zip]

Archive with 8 entries (8 files):
- Figure S1.JPEG
- Figure S2.JPEG
- Figure S3.JPEG
- Figure S4.JPEG
- Figure S5.JPEG
- Figure S6.JPEG
- Figure S7.JPEG
- Table S1.DOCX
